# Supplementary material for: LPIN1 Induces Gefitinib Resistance in EGFR Inhibitor-Resistant Non-Small Cell Lung Cancer Cells
Source: Cancers (Basel). 2022 Apr 29;14(9):2222. doi: 10.3390/cancers14092222 (PMC9102170; doi:10.3390/cancers14092222)
Supplement: Supplementary file 1 [file cancers-14-02222-s001.zip]

Archive with 2 entries (2 files):
- cancers-1674359-Supplementary Figures and Tabels_proofread.pdf
- File S1-Whole WB.pdf
